# Supplementary material for: LPS Response Is Impaired by Urban Fine Particulate Matter
Source: Int J Mol Sci. 2022 Apr 1;23(7):3913. doi: 10.3390/ijms23073913 (PMC8998903; doi:10.3390/ijms23073913)
Supplement: Supplementary file 1 [file ijms-23-03913-s001.zip]

Archive with 1 entries (1 files):
- ijms-1586777-supplementary.pdf
